# Supplementary material for: Pediatric Echocardiographic Nomograms: Twenty Years of Advances—Do We Now Have a Complete and Reliable Tool, or Are Gaps Still Present? An Up-to-Date Review
Source: J Clin Med. 2025 Jul 23;14(15):5215. doi: 10.3390/jcm14155215 (PMC12347125; doi:10.3390/jcm14155215)
Supplement: Supplementary file 1 [file jcm-14-05215-s001.zip]

Archive with 1 entries (1 files):
- jcm-3655801-supplementary.pdf
